# Supplementary material for: Continuous Protein Supplementation Reduces Acute Exercise-Induced Stress Markers in Athletes Performing Marathon
Source: Nutrients. 2021 Aug 24;13(9):2929. doi: 10.3390/nu13092929 (PMC8472015; doi:10.3390/nu13092929)
Supplement: Supplementary file 1 [file nutrients-13-02929-s001.zip]

Archive with 1 entries (1 files):
- nutrients-1328958-supplementary.pdf
